# Supplementary material for: High prevalence of gastric intestinal metaplasia detected by confocal laser endomicroscopy in Zambian adults
Source: PLoS One. 2017 Sep 8;12(9):e0184272. doi: 10.1371/journal.pone.0184272 (PMC5590914; doi:10.1371/journal.pone.0184272)
Supplement: S1 Dataset — (XLSX) [file pone.0184272.s001.xlsx]

## Sheet: Combined data
id	sex	hpserology	pureatrohist	histim	anthp	antinflammunsorted	cleim	ph	allhistinfl	pureconfinflammation	pureim	pureactiveinfla	hypo	hivpos	groups	leakage	purechrohistinfla	normalhist	abnomal	ageband
133	0		0	1	0	1	1	6	0	0	1	0	1	0	0	1	0	0	0	2
143	1		0	1	1	1	1	3	0	0	0	0	0	0	0	0	0	0	1	3
145	1		0	0	0	1	1	2.5	1	0	0	1	0	0	0	1	0	0	0	1
146	1		0	0	0	1	1	1.5	1	0	0	0	0	0	0	0	1	0	0	1
152	0		0	0	0	1	0	1.5	1	1	0	0	0	0	0	0	1	0	1	1
153	0		0	0	0	1	0	6	1	1	0	0	1	0	0	0	1	0	0	1
155	0		0	0	1	1	0	1.5	1	1	0	1	0	0	0	0	0	0	0	1
157	1		0	0	0	1	0	2.5	1	1	0	0	0	0	0	1	1	0	0	2
158	0		0	0	0	1	0		1	1	0	0		0	0	0	1	0	0	0
162	1		0	0	0	1	1	7	1	0	0	0	1	0	0	0	1	0	1	1
164	0		0	0	0	1	1	6	1	0	0	0	1	0	0	1	1	0	0	0
165	1		0	0	0	1	0	3	1	1	0	0	0	0	0	0	1	0	0	0
174	0		0	0	1	1	1	1.5	1	0	0	1	0	0	0	1	0	0	0	1
177	0		0	0	1	1	1	2	1	0	0	0	0	0	0	1	1	0	0	1
179	0		0	0	1	1	0	6	1	1	0	1	1	0	0	0	0	0	0	1
180	1		0	0	0	1	0	3	1	1	0	0	0	0	0	0	1	0	0	2
186	0		0	0	0	1	0	5.5	1	1	0	0	1	0	0	1	1	0	0	2
189	1		0	0	0	1	0	2	1	1	0	1	0	0	0	0	0	0	0	0
192	1		0	0	0	1	0	6	1	1	0	0	1	0	0	0	1	0	0	1
198	1		0	0	0	1	0	2	1	1	0	0	0	0	0	1	1	0	0	0
204	1		0	0	0	1	0	2.5	1	1	0	0	0	0	0	0	1	0	1	1
211	1		0	0	0	1	0	3.5	1	1	0	0	0	0	0	0	1	0	0	1
2201	1	1	0	1	1	1	1	3.5	0	0	0	0	0	1	1	0	0	0	0	1
2202	1	1	0	1	1	1	1	6	0	0	0	0	1	1	1	1	0	0	0	1
2203	1	1	0	0	1	1	0	5.5	1	1	0	0	1	1	1	0	1	0	0	1
2204	0	1	0	0	1	1	1	5	1	0	0	0	1	1	1	1	1	0	0	1
2205	1	1	0	0	1	1	0	6	1	1	0	0	1	1	1	0	1	0	0	1
2206	0	1	0	0	1	1	1	1.5	1	0	0	0	0	1	1	0	1	0	0	2
2207	1	1	0	0	0	1	1	5.5	1	0	0	0	1	1	1	0	1	0	0	2
2208	0	1	0	0	0	1	0	6	1	1	0	0	1	1	1	0	1	0	0	3
2209	0	1	0	0	0	1	1	5.5	1	0	0	0	1	1	1	1	1	0	0	2
2210	1	0					1	1.5					0	1	1	1			0	2
2211	1	1	0	0	0	1	1	3	1	0	0	0	0	1	1	1	1	0	0	1
2212	1	1	0	0	0	1	1	5.5	1	0	0	0	1	1	1	1	1	0	0	1
2213	0	1	0	0	0	1	1	6	1	0	0	0	1	1	1	1	1	0	1	1
2214	0	1	0	1	0	1	1	6	0	0	0	0	1	1	1	1	0	0	0	1
2216	0	1						5.5					1	1	1				0	1
2217	1	0					0	3					0	1	1	0			0	1
2218	1	1	0	0	1	1	0	1	1	1	0	0	0	1	1	0	1	0	0	2
2219	0	1	0	0	0	1		1.5	1		0	0	0	1	1		1	0	0	1
2220	0	0	0	0	0	0	0	2	0	0	0	0	0	1	1	0	0	1	0	1
2221	1	0	0	0	0	0	0	6	0	0	0	0	1	1	1	0	0	1	0	1
2222	1	1	0	0	0	1	0	1.5	1	1	0	0	0	1	1	0	1	0	0	1
2223	1	0	0	0	0	1	1	3.5	1	0	0	0	0	1	1	0	1	0	0	1
2224	1	1	0	0	0	1	1	6	1	0	0	0	1	1	1	0	1	0	0	1
2225	0	1	0	0	1	0	0	1.5	1	1	0	1	0	1	1	0	0	0	0	1
2226	1	1	0	0	0	1	1	6	1	0	0	0	1	1	1	0	1	0	0	2
2227	1	1	0	0	1	1	1	6	1	0	0	0	1	1	1	1	1	0	1	2
2228	0	1	0	0	0	1	0	7	1	1	0	0	1	1	1	0	1	0	0	1
2229	1	1	0	0	1	0	1	7	1	0	0	0	1	1	1	0	1	0	0	1
2230	1	1	0	0	1	0	1	6	1	0	0	0	1	1	1	0	1	0	1	2
2231	1	1	0	0	1	1	0	1.5	1	1	0	0	0	1	1	0	1	0	1	2
2232	1	0	0	0	0	1	0	1.5	1	1	0	0	0	1	1	0	1	0	0	2
2233	1	1	0	0	1	1		1.5	1		0	0	0	1	1		1	0	0	1
2235	0	1	0	0	1	0		6	1		0	0	1	1	1		1	0	0	2
2236	0	0	0	0	0	1		2.5	1		0	0	0	1	1		1	0	1	1
2237	1	1	0	1	0	1		6	0		0	0	1	1	1		0	0	0	2
2238	1	0	0	0	0	1		1.5	1		0	0	0	1	1		1	0	0	0
2239	1	1	0	0	1	1		4	1		0	0	0	1	1		1	0	0	1
2240	1	1	0	0	0	1	1	6	1	0	0	0	1	1	1	1	1	0	0	2
2241	0	1	1	0	1	1	1	2	0	0	0	0	0	1	1	1	0	0	0	3
2242	1	1	0	0	1	1	0	3	1	1	0	0	0	1	1	0	1	0	1	2
2243	1	1	0	0	1	1	1	5.5	1	0	0	0	1	1	1	0	1	0	0	1
2244	1	1	0	1	1	0	1	6	0	0	0	0	1	1	1	0	0	0	0	2
2245	0	1	1	0	1	0	1	5.5	0	0	1	0	1	1	1	0	0	0	0	2
2246	1	0	1	0	0	0		4.5	0		0	0	1	1	1		0	0	1	1
2247	1	1	0	1	1	1	1	1.5	0	0	0	0	0	1	1	1	0	0	0	2
2248	0	1	1	0	1	0	0	6	0	0	0	0	1	1	1	0	0	0	1	2
2249	1	0	0	0	0	1	0	2	1	1	0	0	0	1	1	0	1	0	0	2
2250	1	1	0	0	1	0		6	1		0	0	1	1	1		1	0	0	2
2251	1	1	0	0	1	0		5.5	1		0	0	1	1	1		1	0	0	2
2252	0	1	0	0	1	0	1	2	1	0	0	0	0	1	1	1	1	0	0	3
2253	1	1	0	0	1	0	0	6	1	1	0	1	1	1	1	0	0	0	0	2
2254	1	0	0	0	0	0	1	2	0	0	1	0	0	1	1	0	0	1	0	2
2603	1	1	0	0	1	1	1	6	1	0	0	0	1	1	2	0	1	0	0	0
2604	0	1	0	0	0	1	1	2.5	1	0	0	0	0	1	2	0	1	0	0	0
2605	1	0	0	0	0	1	1	3.5	1	0	0	0	0	1	2	0	1	0	0	2
2607	1	1	0	0	1	1	1	1	1	0	0	0	0	1	2	1	1	0	0	0
2608	1	1	0	0	0	1	1	5.5	1	0	0	0	1	1	2	0	1	0	0	1
2611	0	1	0	0	0	1	1	6	1	0	0	0	1	1	2	0	1	0	0	1
2612	1	1	0	0	0	1	1	6	1	0	0	0	1	1	2	1	1	0	0	1
2613	1	1	0	0	0	1	1	6	1	0	0	0	1	1	2	1	1	0	0	1
2614	1	1	0	0	1	1	1	1.5	1	0	0	0	0	1	2	1	1	0	0	1
2615	1	1	0	0	0	1		1.5	1		0	0	0	1	2		1	0	0	2
2616	1	1					0	5.5					1	1	2				0	2
2617	0	1	0	0	1	1	1	4.5	1	0	0	0	1	1	2	1	1	0	0	1
2618	1	1						7					1	1	2				0	1
2619	0	0	0	0	0	1	0	6	1	1	0	0	1	1	2	0	1	0	0	1
2620	1	0					1	6					1	1	2				1	0
2621	0	1	0	0	0	1	0	6	1	1	0	0	1	1	2	1	1	0	1	0
2622	1	1	0	0	0	1	0	6	1	1	0	0	1	1	2	0	1	0	0	2
2623	1	0						2					0	1	2				1	1
2624	1	0	0	0	1	0	0	4.5	1	1	0	1	1	1	2	0	0	0	0	1
2625	0	1	0	0	0	1	1	2	1	0	0	0	0	1	2	0	1	0	0	1
2626	1	1	0	0	1	1	0	1.5	1	1	0	0	0	1	2	0	1	0	0	0
2627	1	1	0	0	0	1	0	4.5	1	1	0	0	1	1	2	0	1	0	1	2
2628	0	1	0	0	0	1	0	5	1	1	0	0	1	1	2	0	1	0	0	1
2629	0	1						6					1	1	2				0	1
2630	0	1	0	0	0	1	0	2	1	1	0	0	0	1	2	0	1	0	0	1
2631	1	1	0	1	0	1	1	6	0	0	0	0	1	1	2	1	0	0	1	3
2632	0	1	0	0	0	1	1	1.5	1	0	0	0	0	1	2	0	1	0	0	1
2633	0	0	0	0	0	1		2	1		0	0	0	1	2		1	0	0	0
2634	1	1	0	0	1	1	1	3	1	0	0	0	0	1	2	1	1	0	0	0
2635	1	1	0	0	0	1	0	6	1	1	0	0	1	1	2	0	1	0	0	1
2636	1	1	0	0	1	0	0	1.5	1	1	0	1	0	1	2	1	0	0	0	0
2637	0	1	0	0	1	0	1	6	1	0	0	0	1	1	2	1	1	0	0	0

## Sheet: HIV positive only
id	pep1	pep2	pep12ratio	lowpep12r	sex	cd4	ph	viralload	artstarted	yearsonart	gu	vitsupple	pastvitsupple	fruitintake	dailyfruitintake	weeklyormore	pastendoscopy	whitelight	cga	cgb	cgc	cgd	micga	micgb	micgc	micgd	mocga	mocgb	mocgc	mocgd	scga	scgb	scgc	scgd	hpa	hpb	hpc	hpd	ima	imb	imc	imd	caga	cagb	cagc	cagd	scaga	scagb	scagc
2254	37.504	3.36	11.1619	0	1	500	2	0	2004	11	0	0	0	three times a week	0	1	0	0	0	0	0	0	0	0	0	0	0	0	0	0	0	0	0	0	0	0	0	0	0	0	0	0	0	0	0	0	0	0	0
2605	24.036	3.86	6.22694	0	1	79	3.5	17035	2004	0	0	0	0	every three days	0	1	0	0	1	1	1	1	0	0	0	0	0	0	0	0	0	0	0	0	0	0	0	0	0	0	0	0	0	0	0	0	0	0	0
2623	21.425	23.246	0.921664	1	1		2	385900	2015	0	0	0	0	every week	0	1	0	1
2249	55.234	6.222	8.87721	0	1	561	2	0	2010	5	1	0	0	once in three months	0	0	1	0	0	0	0	0	1	0	0	1	0	0	0	0	0	0	0	0	0	0	0	0	0	0	0	0	0	0	0	0	0	0	0
2217	34.357	7.641	4.4964	0	1	470	3	0	2008	7	0	0	0	twice a week	0	1	0	0
2236	59.649	6.459	9.23502	0	0	503	2.5	0	2013	2	0	0	0	once a week	0	1	0	1	0	0	0	0	1	1	1	1	0	0	0	0	0	0	0	0	0	0	0	0	0	0	0	0	0	0	0	0	0	0	0
2633	27.057	19.124	1.41482	1	0	128	2	341040	2015	0	0	0	0	twice a week	0	1	0	0	0		0	0	0		0	0	0		0	0	1		1	1	0		0	0	0		0	0	0		0	0	0		0
2221	45.171	6.038	7.48112	0	1	1077	6	0	2002	13	0	0	0	everyday	1	1	0	0	0	0	0	0	0	0	0	0	0	0	0	0	0	0	0	0	0	0	0	0	0	0	0	0	0	0	0	0	0	0	0
2238	63.276	9.265	6.82957	0	1	583	1.5	0	2006	9	0	0	0	everyday	1	1	0	0	0	0	0	0	0	1	1	1	1	0	0	0	0	0	0	0	0	0	0	0	0	0	0	0	0	0	0	0	0	0	0
2624	199.046	5.532	35.9808	0	1	373	4.5	410	2015	0	0	0	0				0	0		0	0	0		0	0	0		0	0	0		0	0	0		1	1	1		0	0	0		0	0	0		1	1
2223	33.111	4.076	8.1234	0	1	976	3.5	0	2004	11	0	1	0	once a week	0	1	0	0	0	0	0	0	0	1	0	1	0	0	0	0	0	0	0	0	0	0	0	0	0	0	0	0	0	0	0	0	0	0	0
2220	41.961	4.493	9.33919	0	0	435	2	0	2003	12	1	0	1	everyday	1	1	0	0	0	0	0	0	0	0	0	0	0	0	0	0	0	0	0	0	0	0	0	0	0	0	0	0	0	0	0	0	0	0	0
2232	27.336	3.209	8.51854	0	1	769	1.5		2003	12	0	1	0	once a week	0	1	1	0	0	0	0	0	1	1	1	1	0	0	0	0	0	0	0	0	0	0	0	0	0	0	0	0	0	0	0	0	0	0	0
2210	92.626	13.819	6.7028	0	1	1026	1.5	0										0
2246	51.346	4.463	11.5048	0	1	232	4.5	0	2005	10	0	0	0	once a week	0	1	0	1	0		0	0	1		1	1	0		0	0	0		0	0	0		0	0	0		0	0	0		0	0	0		0
2619		49.563			0	94	6	47475	2014	0	0	0	0	once a week	0	1	0	0	0	0	0	0	0	1	0	0	1	0	1	1	0	0	0	0	0	0	0	0	0	0	0	0	0	0	0	0	0	0	0
2620	59.4	9.823	6.04703	0	1	92	6	223765	2006	0	0	1	0	everyday	1	1	0	1
2205	74.558	12.041	6.19201	0	1		6	0	2001	14	0	0	0	weekly	0	1	0	0	1	1	1	1	0	0	0	0	0	0	0	0	0	0	0	0	0	0	1	0	0	0	0	0	0	0	0	0	0	0	0
2203	81.252	18.975	4.28205	0	1		5.5	0	2006	8	0	0	0				0	0	1	1	1	1	0	0	0	0	0	0	0	0	0	0	0		1	1	1	0	0	0	0	0	0	0	0	0	0	0	0
2227	77.963	22.535	3.45964	0	1	475	6	0	2012	3	0	0	1	once a week	0	1	0	1	0	0	0	0	0	0	0	0	0	0	0	0	1	0	0	0	0	1	1	1	0	0	0	0	0	0	0	0	0	1	1
2201	85.583	20.81	4.11259	0	1	553	3.5		2006	9	0	0	1				0	0	1	1	1	1	0	0	0	0	0	0	0	0	0	0	0	0	1	0	1	0	0	0	1	0	0	0	0	0	0	0	0
2240	41.687	14.733	2.8295	1	1	203	6	0	2007	8	0	0	0	twice a week	0	1	0	0	0	0	0	0	0	0	0	0	0	0	0	0	1	1	1	1	0	0	0	0	0	0	0	0	0	0	0	0	0	0	0
2626	61.432	5.196	11.8229	0	1		1.5	27010	2009	0	0	1	0	twice a week	0	1	0	0	0	0	0	0	1	0	0	0	0	1	0	1	0	0	1	0	0	1	1	1	0	0	0	0	0	0	0	0	0	0	0
2250	69.87	11.703	5.97026	0	1	1014	6	0	2004	11	0	0	0	once in two weeks	0	0	0	0	0	0	0	0	0	0	0	0	0	0	0	0	0	0	0	0	1	1	1	1	0	0	0	0	0	0	0	0	1	1	1
2613	62.858	14.713	4.27228	0	1		6		2004	0	0	1	0	every two weeks	0	0	0	0	0	0	0	0	0	0	0	0	1	1	1	1	0	0	0	0	0	0	0	0	0	0	0	0	0	0	0	0	0	0	0
2233	89.294	10.475	8.52449	0	1	434	1.5	0	2002	13	0	0	1	three times a week	0	1	0	0	0	0	0	0	0	0	0	0	1	1	1	1	0	0	0	0	1	1	1	1	0	0	0	0	0	0	0	0	0	0	0
2204	130.911	20.337	6.43708	0	0		5	0	2004	12	0	0	1				0	0	1	1	1	1	0	0	0	0	0	0	0	0	0	0	0	0	1	0	0	0	0	0	0	0	0	0	0	0	0	0	0
2607		42.399			1		1	600	2014	0	0	0	1	six times a week	0	1	0	0	1	1	1	1	0	0	0	0	0	0	0	0	0	0	0	0	0	1	0	0	0	0	0	0	0	0	0	0	0	0	0
2629	151.005	47.64	3.16971	0	0		6	2570	2014	0	0	0	0	everyday	1	1	0	0
2618	95.023	13.024	7.29599	0	1		7	229540	2008	0	0	0	0	once a week	0	1	0	0
2248	38.459	10.701	3.59396	0	0	588	6	0	2004	11	0	0	0	once a month	0	0	0	1	0	0	0	0	0	0	0	0	0	0	0	0	0	0	0	0	1	1	1	1	0	0	0	0	0	0	0	0	0	0	0
2608	83.645	13.747	6.0846	0	1	300	5.5	0	2014	0	0	0	0	every two weeks	0	0	0	0	0	0	0		0	1	0		0	0	0		1	0	1		0	0	0		0	0	0		0	0	0	0	0	0	0
2242	60.282	11.356	5.30838	0	1	188	3	0	2005	10	0	0	1	once a week	0	1	0	1	0	0	0	0	0	0	0	0	0	0	0	0	1	1	1	1	0	0	1	0	0	0	0	0	0	0	0	0	0	0	0
2614	117.301	29.062	4.03623	0	1		1.5	15965	2004	0	0	0	0	twice a week	0	1	0	0	0	0	0	0	0	0	0	0	1	0	1	1	0	0	0	0	1	1	0	0	0	0	0	0	0	1	0	0	0	0	0
2209	87.954	21.887	4.01855	0	0	907	5.5	0	2007	7	0	0	0	once a week	0	1	0	0	0	0	0	0	1	1	0	0	0	0	1	1	0	0	0	0	0	0	0	0	0	0	0	0	0	0	0	0	0	0	0
2213	177.441	44.238	4.01105	0	0	400	6	0	2006	9	0	0	0	everyday	1	1	0	1	0	0	0	0	0	0	0	0	1	1	1	1	0	0	0	0	0	0	0	0	0	0	0	0	0	0	0	0	0	0	0
2622	85.816	41.384	2.07365	1	1	469	6	117855	2002	0	0	0	0	every two days	0	1	0	0	0	0	0	0	0	0	0	0	1	0	0	0	0	1	1	1	0	0	0	0	0	0	0	0	0	0	0	0	0	0	0
2632	83.229	9.116	9.12999	0	0	219	1.5	58500	2008	0	0	0	0	everyday	1	1	0	0	0	0	0	0	0	1	1	1	1	0	0	0	0	0	0	0	0	0	0	0	0	0	0	0	0	0	0	0	0	0	0
2241	37.275	4.94	7.54555	0	0	376	2	0	2002	13	0	0	0	twice a week	0	1	0	0	0	0	0	0	0	0	0	0	1	1	1	0	0	0	0	1	1	1	1	1	0	0	0	0	0	0	0	0	0	0	0
2228	44.517	6.892	6.45923	0	0	51	7	0	2004	11	0	0	0	once a week	0	1	0	0	0	0	0	0	0	0	1	0	1	1	0	1	0	0	0	0	0	0	0	0	0	0	0	0	0	0	0	0	0	0	0
2628	143.407				0		5	1500000	2015	0	0	0	0				0	0	0	0		0	1	0		1	0	1		0	0	0		0	0	0		0	0	0		0	0	0		0	0	0
2636	58.442	5.079	11.5066	0	1	601	1.5	244290	2015	0	0	1	0	everyday	1	1	0	0	0	0	0	0	0	0	0	0	0	0	0	0	0	0	0	0	1	1	1	1	0	0	0	0	0	0	0	0	1	1	1
2247	114.025	21.339	5.3435	0	1	341	1.5	0	2004	11	0	0	0	once a month	0	0		0	0	0	0	0	0	0	0	0	0	0	0	1	0	0	1	0	1	1	1	1	0	0	0	1	0	0	0	0	0	0	0
2244	118.774	20.583	5.77049	0	1	155	6	0	2010	5	0	0	0	twice a week	0	1	0	0	0	0	0	0	0	0	0	0	1	0	0	0	0	0	0	0	1	1	1	1	1	0	0	0	0	0	0	0	0	0	1
2245	23.372	6.602	3.54014	0	0	196	5.5	0	2012	3	0	0	0	twice a month	0	0	0	0	0	0	0	0	0	0	0	0	0	0	0	0	0	0	0	0	1	1	1	1	0	0	0	0	0	0	0	0	0	0	0
2634	110.016	5.519	19.934	0	1	301	3	192930	2015	0	1	0	0	Four times a week	0	1	0	0	0	0	0	0	0	0	0	0	1	0	0	1	0	1	0	0	0	1	0	0	0	0	0	0	0	0	0	0	0	0	0
2214	76.529	15.76	4.8559	0	0	632	6	0	2003	12	0	0	1	every two days	0	1	0	0	0	0	0	0	0	0	0	0	0	1	0	0	1	0	1	1	0	0	0	0	0	0	0	1	0	0	0	0	0	0	0
2243	45.934	8.695	5.28281	0	1	586	5.5	0	2004	11	0	0	0	twice a week	0	1	1	0	0	0	0	0	0	0	0	0	0	0	0	0	1	1	1	1	0	1	1	1	0	0	0	0	0	0	0	0	0	0	0
2635	50.146	22.506	2.22812	1	1	46	6	81255	2015	0	0	0	0	twice a week	0	1	0	0	0	0	0	0	0	0	0	0	1	1	1	1	0	0	0	0	0	0	0	0	0	0	0	0	0	0	0	0	0	0	0
2252	53.859	9.994	5.38913	0	0	1069	2	0	2005	10	0	1	0	everyday	1	1	0	0		0	0	0		0	0	0		0	0	0		0	0	0		1	1	1		0	0	0		0	0	0		1	1
2212	158.399	8.469	18.7034	0	1		5.5	335	2005	10	0	0	1	twice a week	0	1	0	0	0	1	1	1	1	0	0	0	0	0	0	0	0	0	0	0	0	0	0	0	0	0	0	0	0	0	0	0	0	0	0
2625	50.946	39.564	1.28769	1	0	203	2	455	2015	0	0	1	0	everyday	1	1	0	0	0	0	0	0	1	1	1	1	0	0	0	0	0	0	0	0	0	0	0	0	0	0	0	0	0	0	0	0	0	0	0
2253	92.246	17.123	5.38726	0	1	1043	6	0	2013	2	0	0	1	once a week	0	1	0	0		0	0	0		0	0	0		0	0	0		0	0	0		1	1	1		0	0	0		0	0	0		1	1
2621	169.98	9.542	17.8139	0	0		6	378050	1015	0	0	0	0	three times a week	0	1	0	1	0	0	0		0	0	0		1	1	1		0	0	0		0	0	0		0	0	0		0	0	0		0	0	0
2237	45.309	13.318	3.40209	0	1	356	6	0	2005	10	0	1	1	once a week	0	1	0	0	0	0	0	0	1	1	0	0	0	0	0	0	0	0	1	1	0	0	0	0	0	1	0	0	0	0	0	0	0	0	0
2222	27.356	6.298	4.3436	0	1	553	1.5	0	2003	12	0	0	1	every four days	0	1	0	0	1	0	0	0	0	1	1	1	0	0	0	0	0	0	0	0	0	0	0	0	0	0	0	0	0	0	0	0	0	0	0
2206	109.965	20.145	5.45867	0	0		1.5	0	2004	10	0	0	0	twice a week	0	1	0	0		1	1	1		0	0	0		0	0	0		0	0	0		0	1	1		0	0	0		0	0	0		0	0
2207	103.48	40.639	2.54632	1	1		5.5	0	2004	10	0	0	0	once a week	0	1	0	0	1	1	1	1	0	0	0	0	0	0	0	0	0	0	0	0	0	0	0	0	0	0	0	0	0	0	0	0	0	0	0
2218	114.173	19.871	5.74571	0	1	347	1	0	2007	8	0	0	1	every two months	0	0	0	0	0	0	0	0	0	0	0	0	1	1	1	1	0	0	0	0	1	1	1	1	0	0	0	0	0	0	0	0	0	0	0
2229	104.679	22.647	4.6222	0	1	610	7	0	2012	3	1	0	0	once a week	0	1	0	0	0	0	0	0	0	0	0	0	0	0	0	0	0	0	0	0	1	1	1	1	0	0	0	0	0	0	0	0	1	1	1
2612	156.643	45.045	3.47748	0	1		6	41960	2014	0	0	0	0	every three days	0	1	0	0	0	0	0	0	1	1	1	1	0	0	0	0	0	0	0	0	0	0	0	0	0	0	0	0	0	0	0	0	0	0	0
2604	33.704	21.153	1.59334	1	0		2.5	36605	2014	0	0	0	0	twice a week	0	1	0	0			1				0				0				0				0				0								0
2230	87.228	18.455	4.72652	0	1	606	6	0	2006	9	0	0	0	once a month	0	0	0	1	0	0	0	0	0	0	0	0	0	0	0	0	0	0	0	0	1	1	1	1	0	0	0	0	0	0	0	0	1	1	1
2603	98.38	38.613	2.54785	1	1		6	61355	2014	0	0	0	0	twice a week	0	1	0	0	1	1	1	1	0	0	0	0	0	0	0	0	0	0	0	0	0	0	1	0	0	0	0	0	0	0	0	0	0	0	0
2617	73.123	48.772	1.49928	1	0	1080	4.5	3275	2014	0	0	0	0	every two weeks	0	0	0	0	0	0	0	0	0	0	0	0	0	0	1	1	1	1	0	0	1	1	0	0	0	0	0	0	0	0	0	0	0	0	0
2224	50.883	16.559	3.07283	0	1	724	6	0	2011	4	0	0	0	three times a week	0	1	0	0	0	0	0	0	0	0	0	0	1	1	1	1	0	0	0	0	0	0	0	0	0	0	0	0	0	0	0	0	0	0	0
2225	189.6	37.745	5.02318	0	0	26	1.5	0	2006	9	0	0	1	everyday	1	1	0	0	0	0	0	0	0	0	0	0	0	0	0	0	0	0	0	0	1	1	1	1	0	0	0	0	0	0	0	0	1	1	1
2637	176.982	12.633	14.0095	0	0	354	6	315195	2001	0	0	0	0	everyday	1	1	0	0	0	0	0	0	0	0	0	0	0	0	0	0	0	0	0	0	1	1	1	1	0	0	0	0	0	0	0	0	1	1	1
2630	58.155				0	321	2	455	2014	0	0	0	0	everyday	1	1	0	0	0	0	0	0	0	0	0	0	0	0	0	0	1	1	1	1	0	0	0	0	0	0	0	0	0	0	0	0	0	0	0
2627	65.008	9.829	6.6139	0	1	293	4.5	8175	2011	0	0	1		twice a month	0	0	0	1	0	0	0	0	0	0	0	0	0	0	0	0	1	1	1	1	0	0	0	0	0	0	0	0	0	0	0	0	0	0	0
2631	40.606	14.322	2.83522	1	1	79	6	3120	2014	0	0	0	0	once a week	0	1	0	1	0	0	0	0	0	1	1	1	0	0	0	0	1	0	0	0	0	0	0	0	1	1	0	1	0	0	0	0	0	0	0
2211	85.081	12.131	7.01352	0	1	353	3	0	2010	5	0	0	0	everyday	1	1	0	0		0		0		0		1		0		0		0		0		0		0		0		0		0		0		0
2251	69.465	10.935	6.35254	0	1	541	5.5	0	2003	12	0	0	1	once a month	0	0	0	0	0	0	0	0	0	0	0	0	0	0	0	0	0	0	0	0	1	1	1	1	0	0	0	0	0	0	0	0	1	1	1
2239	48.892	6.628	7.37658	0	1	344	4	0	2008	7	0	0	1	once a week	0	1	0	0	0		0	0	0		0	0	0		0	0	1		1	1	1		1	1	0		0	0	0		0	0	0		0
2208	65.246	33.303	1.95916	1	0	580	6	0	2008	6	0	0	0	once a week	0	1	0	0	1	1	1	1	0	0	0	0	0	0	0	0	0	0	0	0	0	0	0	0	0	0	0	0	0	0	0	0	0	0	0
2202	45.945	6.938	6.62223	0	1	555	6	0	2008	7	0	0	1	everyday	1	1	0	0	1	1	1		0	0	0	0	0	0	0	0	0	0	0	0	1	0	0	0	0	1	0	0	0	0	0	0	0	0	0
2231	124.483	21.202	5.87129	0	1	364	1.5	0	2005	10	0	0	0	twice a week	0	1	0	1	0	0	0	0	1	0	0	0	0	1	1	1	0	0	0	0	0	1	0	1	0	0	0	0	0	0	0	0	0	0	0
2219	116.999	20.223	5.78544	0	0	200	1.5	0	2010	5	0	0	0	every two days	0	1	0	0	0	0	0	0	1	0	0	1	0	1	1	0	0	0	0	0	0	0	0	0	0	0	0	0	0	0	0	0	0	0	0
2235	114.849	23.621	4.86216	0	0	650	6	0	2005	10	0	0	0	every two days	0	1	0	0	0	0	0	0	0	0	0	0	0	0	0	0	0	0	0	0	1	1	1	1	0	0	0	0	0	0	0	0	1	1	1
2615	55.825	9.998	5.58362	0	1		1.5	40105	2012	0	0	0	0	everyday	1	1	0	0	0	0	0	0	1	1	1	1	0	0	0	0	0	0	0	0	0	0	0	0	0	0	0	0	0	0	0	0	0	0	0
2226	115.315	35	3.29471	0	1	779	6	0	2009	6	0	0	0	once a week	0	1	0	0	0	0	0	0	0	0	0	0	0	0	1	0	1	1	0	1	0	0	0	0	0	0	0	0	0	0	0	0	0	0	0
2216	24.866	21.205	1.17265	1	0	415	5.5	0	2008	7	0	0	1	twice a week	0	1	0	0
2611					0		6	1700000	2014	0	0	0	0	every three days	0	1	0	0	0	0	0	0	0	0	1	1	1	1	0	0	0	0	0	0	0	0	0	0	0	0	0	0	0	0	0	0	0	0	0
2616	79.159	28.094	2.81765	1	1	314	5.5	48070	2005	0	0	0	0				0	0
[truncated: 124 more columns]
